# Supplementary material for: Immune Determinants of Viral Clearance in Hospitalised COVID-19 Patients: Reduced Circulating Naïve CD4+ T Cell Counts Correspond with Delayed Viral Clearance
Source: Cells. 2022 Sep 2;11(17):2743. doi: 10.3390/cells11172743 (PMC9455062; doi:10.3390/cells11172743)
Supplement: Supplementary file 1 [file cells-11-02743-s001.zip]

Archive with 2 entries (2 files):
- 04_Supplementary Figures S1-S4 2022-08-17_PDF.pdf
- 05_Supplementary Tables S1-S7 2022-08-22.xlsx
